# Supplementary material for: Zinc-Substituted Pheophorbide A Is a Safe and Efficient Antivascular Photodynamic Agent
Source: Pharmaceuticals (Basel). 2022 Feb 16;15(2):235. doi: 10.3390/ph15020235 (PMC8874758; doi:10.3390/ph15020235)
Supplement: Supplementary file 1 [file pharmaceuticals-15-00235-s001.zip]

Archive with 1 entries (1 files):
- pharmaceuticals-1576068-supplementary.pdf
